# Supplementary material for: Bioconversion of Cheese Whey and Food By-Products by Phaeodactylum tricornutum into Fucoxanthin and n-3 Lc-PUFA through a Biorefinery Approach
Source: Mar Drugs. 2023 Mar 19;21(3):190. doi: 10.3390/md21030190 (PMC10054534; doi:10.3390/md21030190)
Supplement: Supplementary file 1 [file marinedrugs-21-00190-s001.zip]

Archive with 1 entries (1 files):
- marinedrugs-2229388-supplementary.pdf
